# Supplementary material for: Baloxavir Exhibits Antibacterial Activity Against Staphylococcus aureus by Inhibiting De Novo Purine Biosynthesis
Source: Int J Mol Sci. 2026 Apr 27;27(9):3880. doi: 10.3390/ijms27093880 (PMC13163285; doi:10.3390/ijms27093880)
Supplement: Supplementary file 1 [file ijms-27-03880-s001.zip]

Archive with 1 entries (1 files):
- ijms-4240347-supplementary.pdf
